# Supplementary material for: History-restricted marginal structural model and latent class growth analysis of treatment trajectories for a time-dependent outcome
Source: Int J Biostat. 2024 Aug 12;20(2):467–90. doi: 10.1515/ijb-2023-0116 (PMC11661564; doi:10.1515/ijb-2023-0116)
Supplement: Supplementary file 1 — Supplementary Material Details [file j_ijb-2023-0116_suppl_001.zip]

Archive with 1 entries (1 files):
- j_ijb-2023-0116_suppl_001.tex
