# Supplementary material for: History-restricted marginal structural model and latent class growth analysis of treatment trajectories for a time-dependent outcome
Source: Int J Biostat. 2024 Aug 12;20(2):467–90. doi: 10.1515/ijb-2023-0116 (PMC11661564; doi:10.1515/ijb-2023-0116)
Supplement: Supplementary file 1 — Supplementary Material Details [file j_ijb-2023-0116_suppl_001.zip › j_ijb-2023-0116_suppl_001.tex]

\documentclass[USenglish]{article}	
% for 2-column layout use \documentclass[USenglish,twocolumn]{article}
\usepackage[utf8]{inputenc}				%(only for the pdftex engine)
%\RequirePackage[no-math]{fontspec}[2017/03/31]%(only for the luatex or the xetex engine)
\usepackage[big,online]{dgruyter}	%values: small,big | online,print,work
\usepackage{lmodern} 
\usepackage{microtype}
\usepackage[numbers,square,sort&compress]{natbib}
%\usepackage[colorlinks=true, urlcolor=blue, linkcolor=blue, citecolor=blue]{hyperref}
%\usepackage{graphicx} %
%\usepackage{url}
\usepackage{amsmath,amsfonts,amssymb, amsthm}
\usepackage{mathtools}
\usepackage{blkarray, bigstrut} %
\usepackage{multirow}
\usepackage{booktabs}
\usepackage{subcaption}
\usepackage{bm}
\usepackage{tikz}
\usepackage{relsize} % for \mathlarger
\usepackage{stackengine}
\newcommand{\indep}{\perp \!\!\! \perp}


\begin{document}
\sloppy

	
%%%--------------------------------------------%%%
	\articletype{Research Article}
	\received{Month	DD, YYYY}
	\revised{Month	DD, YYYY}
  \accepted{Month	DD, YYYY}
  \journalname{De~Gruyter~Journal}
  \journalyear{YYYY}
  \journalvolume{XX}
  \journalissue{X}
  \startpage{1}
  \aop
  \DOI{10.1515/sample-YYYY-XXXX}
%%%--------------------------------------------%%%

\title{Supplementary materials: \\History-Restricted Marginal Structural Model and Latent Class Growth Analysis of Treatment Trajectories for a time-dependent outcome}

\runningtitle{LCGA-HRMSM}

\author*[1]{Awa Diop}
\author[2]{Caroline Sirois}
\author[3]{ Jason Robert Guertin} 
\author[4]{ Mireille E. Schnitzer} 
\author[5]{James M. Brophy} 
\author[6]{Claudia Blais}
\author[7]{Denis Talbot} 

\runningauthor{A.~Diop et al.}
\affil[1]{\protect\raggedright 
D\'epartement de m\'edecine sociale et pr\'eventive, Universit\'e Laval, Centre de recherche du CHU de Qu\'ebec - Universit\'e Laval, Axe sant\'e des populations et pratiques optimales en sant\'e, Qu\'ebec, QC,Canada, e-mail: awa.diop.2@ulaval.ca}
\affil[2]{\protect\raggedright 
Facult\'e de pharmacie,Universit\'e Laval, Centre de recherche du CHU de Qu\'ebec - Universit\'e Laval, Axe sant\'e des populations et pratiques optimales en sant\'e, Qu\'ebec, QC,Canada,  e-mail: caroline.sirois@pha.ulaval.ca}
\affil[3]{\protect\raggedright 
Tissue Engineering Laboratory (LOEX), D\'epartement de m\'edecine sociale et pr\'eventive, Universit\'e Laval, Centre de recherche du CHU de Qu\'ebec - Universit\'e Laval, Axe sant\'e des populations et pratiques optimales en sant\'e, Qu\'ebec, QC,Canada, Universit\'e Laval, e-mail: jason.guertin@fmed.ulaval.ca}
\affil[4]{\protect\raggedright 
Facult\'e de pharmacie et D\'epartement de m\'edecine sociale et pr\'eventive, ESPUM,
Universit\'e de Montr\'eal, Department of Epidemiology,Biostatistics, and Occupational Health, McGill University, Montr\'eal, QC,Canada, e-mail: mireille.schnitzer@umontreal.ca}
\affil[5]{\protect\raggedright 
Hospital Center Centre for Health Outcomes Research, McGill University, Montr\'eal, QC,Canada, e-mail: james.brophy@mcgill.ca}
\affil[6]{\protect\raggedright 
Institut National de la Sant\'e Publique du Qu\'ebec (INSPQ), QC, Canada e-mail: claudia.blais@inspq.qc.ca}
\affil[7]{\protect\raggedright 
D\'epartement de m\'edecine sociale et pr\'eventive, Universit\'e Laval, Centre de recherche du CHU de Qu\'ebec - Universit\'e Laval, Axe sant\'e des populations et pratiques optimales en sant\'e, Qu\'ebec QC,Canada, e-mail: denis.talbot@fmed.ulaval.ca}
		
	

% Running headers of paper:
\markboth%
% First field is the short list of authors
{A.Diop and others}
% Second field is the short title of the paper
{LCGA-HRMSM}

\maketitle
\section{Appendix}

 \newpage

% \subsection{Data structure of HRMSMs for a long format}

%  \begin{figure}[h!]
%  \centering
%  \includegraphics[scale=0.4]{table_HRMSM_lf.pdf}
%  \caption{Example of data structure of HRMSMs for a follow-up of length $K=5$ and with binary variables.}
%   \label{table_HRMSM}
%  \end{figure}

%  \newpage
 
\subsection{Hypotheses of an HRMSM}

\textbf{Definition:} Identifiability in the conventional counterfactual framework implies identifiability in the history-restricted (t-counterfactual) counterfactual framework \citep{neugebauer2007causal}.

Assumptions in the t-counterfactual framework will thus be expressed in a manner similar to the assumptions of an MSM but with a restriction with respect to treatment history.

\begin{enumerate}

\item positivity: $P(A_{d+s-1}= a_{d+s-1}|\bar{A}_{d,d+s-2} = \bar{a}_{d,d+s-2}, \bar{L}_{d,d+s-1} = \bar{l}_{d,d+s-1} ) > 0$ for all $(\bar{a}_{d,d+s-1}, \bar{l}_{d,d+s-1})$.  The probability of each level of exposure conditional on the history of the confounding variables, at each measurement time and each window, is strictly positive.

\item no unmeasured confounders (or strong ignorability when the positivity assumption is added): $Y^{\bar{a}}_{d+s} \amalg A_{d + s -1}|\bar{A}_{d, d+s-2},\bar{L}_{d, d+s-1}$. This assumption means that there are no common determinants between $Y_{d+s}$ and $A_{d}$ other than the history of the measured variables for each window. In other words, there are no unmeasured confounders; 

\item consistency: If $\bar{A}_{id} = \bar{a}_{d}$ then $Y_{i,d+s}^{\bar{a}_d}= Y_{i,d+s}$ for any subject $i$ and window $d$;

\item stable unit treatment value assumption (SUTVA): there is no interference between subjects and there is only one version of the exposure at each follow-up period and window.
\end{enumerate}

\subsection{Estimating equations}
This part presents how the estimating equations were obtained.

Indeed using the fact that $(log(U))'=\dfrac{U^{'}}{U}$, we have:
$$\dfrac{\partial}{\partial \beta}log(m(\bar{a}_{d}|\beta))=\left[\dfrac{\partial}{\partial \beta}m(\bar{a}_{d}|\beta)\right]m(\bar{a}_{d}|\beta)^{-1}$$
and $$\dfrac{\partial}{\partial \beta}log(1-m(\bar{a}_{d}|\beta))=-\left[\dfrac{\partial}{\partial \beta}m(\bar{a}_{d}|\beta)\right](1-m(\bar{a}_{d}|\beta))^{-1}.$$
Hence,
$Y^{\bar{a}_{d}} \dfrac{\partial}{\partial \beta}log(m(\bar{a}_{d}|\beta))-(1-Y^{\bar{a}_{d}} )\dfrac{\partial}{\partial \beta}log(1-m(\bar{a}_{d}|\beta))=$
\begin{align*}
&=
\dfrac{\partial}{\partial \beta}m(\bar{a}_{d}|\beta)\left\{Y^{\bar{a}_{d}}\dfrac{1}{m(\bar{a}_{d}|\beta)}-(1-Y^{\bar{a}_{d}})\dfrac{1}{(1-m(\bar{a}_{d},V_d|\beta))}\right\}\\
&=\dfrac{\partial}{\partial \beta}m(\bar{a}_{d},V_d|\beta)\left\{\dfrac{(1-m(\bar{a}_{d},V_d|\beta))Y^{\bar{a}_{d}}-(1-Y^{\bar{a}_{d}})m(\bar{a}_{d},V_d|\beta)}{m(\bar{a}_{1},V_d|\beta)(1-m(\bar{a}_{d},V_d|\beta))}\right\}\\
&=\dfrac{\partial}{\partial \beta}m(\bar{a}_{d},V_d|\beta)\left\{\dfrac{Y^{\bar{a}_{d}}-m(\bar{a}_{d},V_d|\beta)}{m(\bar{a}_{d},V_d|\beta)(1-m(\bar{a}_{d},V_d|\beta))}\right\}.
\end{align*}

$$D(X|\beta)=E_{F_X} \left\{\bm{-}\sum_{d\in \mathcal{T}_{s}} \sum_{\bar{a}_{d} \in \mathcal{\bar{A}}_{d}} \left[ Y^{\bar{a}_{d}} \dfrac{\dfrac{\partial}{\partial \beta}m(\bar{a}_{d},V_d|\beta)}{m(\bar{a}_{d},V_d|\beta)}-\dfrac{\partial}{\partial \beta}m(\bar{a}_{d},V_d|\beta) \right]\lambda(\bar{a}_{d},V_d)\right\}.$$

As $\dfrac{\partial}{\partial \beta}m(\bar{a}_{d},V_d|\beta)=\dfrac{\partial}{\partial \beta}m(\bar{a}_{d},V_d|\beta)m(\bar{a}_{d},V_d|\beta)$, we have:

$\iff$
$$D(X|\beta)= E_{F_X} \left\{\bm{-}\sum_{d\in \mathcal{T}_{s}} \sum_{\bar{a}_{d} \in \mathcal{\bar{A}}_{d}} \dfrac{\partial}{\partial \beta}m(\bar{a}_{d},V_d|\beta)\left[ Y^{\bar{a}_{d}} - m(\bar{a}_{d},V_d|\beta)\right]\lambda(\bar{a}_{d},V_d)\right\}.$$

 \newpage
 
\subsection{Additional simulation results for larger sample sizes}

% Table generated by Excel2LaTeX from sheet '1 window'
\begin{table}[htbp]
  \centering
  \caption{Simulation study results with 1 time interval}
    \begin{tabular}{lcccccc}
    \toprule
          & \multicolumn{3}{c}{\textbf{n = 7,500}} & \multicolumn{3}{c}{\textbf{n =10,000}} \\
    \midrule
          & \textbf{Biais} & \textbf{SEE} & \textbf{C95\%} & \textbf{Biais} & \textbf{SEE} & \textbf{C95\%} \\
    \midrule
          & \multicolumn{6}{c}{\textbf{Group 1}} \\
    \textbf{IPTW} & -0.002 & 0.107 & 94\%  & -0.002 & 0.103 & 94\% \\
    \textbf{G-computation + bootstrap} & -0.008 & 0.094 & 92\%  & -0.008 & 0.092 & 90\% \\
    \textbf{Pooled LTMLE} & -0.008 & 0.095 & 98\%  & -0.008 & 0.092 & 98\% \\
    \textbf{Crude model} & -0.041 & 0.135 & 78\%  & -0.037 & 0.130 & 77\% \\
          & \multicolumn{6}{c}{\textbf{Group 2}} \\
    \textbf{IPTW} & -0.002 & 0.070 & 95\%  & 0.001 & 0.061 & 96\% \\
    \textbf{G-computation + bootstrap} & -0.010 & 0.048 & 92\%  & -0.007 & 0.045 & 92\% \\
    \textbf{Pooled LTMLE} & -0.010 & 0.050 & 100\% & -0.007 & 0.045 & 100\% \\
    \textbf{Crude model} & -0.145 & 0.044 & 2\%   & -0.142 & 0.039 & 1\% \\
    \bottomrule
    \end{tabular}%
  \label{tab:addlabel}%
\end{table}%

% Table generated by Excel2LaTeX from sheet '3 windows'
\begin{table}[htbp]
  \centering
  \caption{Simulation study results with 2 time intervals}
    \begin{tabular}{lrrrrrr}
    \toprule
          & \multicolumn{3}{c}{\textbf{n = 7,500}} & \multicolumn{3}{c}{\textbf{n =10,000}} \\
    \midrule
          & \multicolumn{1}{c}{\textbf{Biais}} & \multicolumn{1}{c}{\textbf{SEE}} & \multicolumn{1}{c}{\textbf{C95\%}} & \multicolumn{1}{c}{\textbf{Biais}} & \multicolumn{1}{c}{\textbf{SEE}} & \multicolumn{1}{c}{\textbf{C95\%}} \\
    \midrule
          & \multicolumn{6}{c}{\textbf{Group 1}} \\
    \textbf{IPTW} & -0.024 & 0.072 & 89\%  & -0.021 & 0.065 & 86\% \\
    \textbf{G-computation + bootstrap} & 0.000 & 0.058 & 96\%  & -0.005 & 0.056 & 93\% \\
    \textbf{Pooled LTMLE} & 0.000 & 0.059 & 100\% & -0.004 & 0.056 & 99\% \\
    \textbf{Crude model} & -0.128 & 0.079 & 58\%  & -0.051 & 0.073 & 55\% \\
          & \multicolumn{6}{c}{\textbf{Group 2}} \\
    \textbf{IPTW} & -0.018 & 0.049 & 92\%  & -0.024 & 0.043 & 89\% \\
    \textbf{G-computation + bootstrap} & -0.009 & 0.034 & 96\%  & -0.010 & 0.033 & 95\% \\
    \textbf{Pooled LTMLE} & -0.008 & 0.035 & 100\% & -0.010 & 0.033 & 100\% \\
    \textbf{Crude model} & -0.128 & 0.028 & 0\%   & -0.127 & 0.027 & 0\% \\
    \bottomrule
    \end{tabular}%
  \label{tab:addlabel}%
\end{table}%

\bibliographystyle{plainnat}
\bibliography{ref_sp.bib}
\end{document}
